# Supplementary material for: Reasons for Treatment Discontinuation and Their Effect on Outcomes of Immunotherapy in Southwest Finland: A Retrospective, Real-World Cohort Study
Source: Cancers (Basel). 2024 Feb 7;16(4):709. doi: 10.3390/cancers16040709 (PMC10887274; doi:10.3390/cancers16040709)
Supplement: Supplementary file 1 [file cancers-16-00709-s001.zip]

Archive with 3 entries (3 files):
- Figures S1 and S2.pdf
- Table S1 (clean) 25JAN2024.pdf
- Table S2 (clean) 25JAN2024.pdf
